# Supplementary material for: Ascomycetes from the Qilian Mountains, China – Hypocreales
Source: MycoKeys. 2020 Aug 12;71:119–37. doi: 10.3897/mycokeys.71.55009 (PMC7438379; doi:10.3897/mycokeys.71.55009)
Supplement: XML Treatment for Stylonectria qilianshanensis [file mycokeys.71.55009-treatment1.xml]

<!DOCTYPE tp:taxon-treatment
  PUBLIC "-//TaxonX//DTD Taxonomic Treatment Publishing DTD v0 20100105//EN" "tax-treatment-NSO.dtd">
<tp:taxon-treatment xmlns:tp="http://www.plazi.org/taxpub"><tp:treatment-meta><kwd-group><label>Taxon classification</label><kwd><named-content xmlns:xlink="http://www.w3.org/1999/xlink" content-type="kingdom">Fungi</named-content></kwd><kwd><named-content xmlns:xlink="http://www.w3.org/1999/xlink" content-type="order">Hypocreales</named-content></kwd><kwd><named-content xmlns:xlink="http://www.w3.org/1999/xlink" content-type="family">Nectriaceae</named-content></kwd></kwd-group><mixed-citation publication-type="journal"><person-group><name><surname>Zeng</surname><given-names>Zhao-Qing</given-names></name><name><surname>Zheng</surname><given-names>Huan-Di</given-names></name><name><surname>Wang</surname><given-names>Xin-Cun</given-names></name><name><surname>Wei</surname><given-names>Sheng-Long</given-names></name><name><surname>Zhuang</surname><given-names>Wen-Ying</given-names></name></person-group><article-title><tp:taxon-name><tp:taxon-name-part taxon-name-part-type="class">Ascomycetes</tp:taxon-name-part></tp:taxon-name> from the Qilian Mountains, China – <tp:taxon-name><tp:taxon-name-part taxon-name-part-type="genus" reg="Hypocreales">Hypocreales</tp:taxon-name-part></tp:taxon-name></article-title><source>MycoKeys</source><day>12</day><month>8</month><year>2020</year><volume>71</volume><fpage>119</fpage><lpage>137</lpage><pub-id pub-id-type="doi">10.3897/mycokeys.71.55009</pub-id></mixed-citation></tp:treatment-meta><tp:nomenclature><tp:taxon-name><object-id xmlns:xlink="http://www.w3.org/1999/xlink" content-type="arpha" xlink:type="simple">AB84A707-F954-538F-B76C-D0ED2EB9FA61</object-id>
              <tp:taxon-name-part taxon-name-part-type="genus" reg="Stylonectria">Stylonectria</tp:taxon-name-part>
              <tp:taxon-name-part taxon-name-part-type="species" reg="qilianshanensis">qilianshanensis</tp:taxon-name-part>
              <object-id xmlns:xlink="http://www.w3.org/1999/xlink" xlink:type="simple">Fungal Names: FN 570729</object-id>
            </tp:taxon-name><tp:taxon-authority>Z.Q. Zeng &amp; W.Y. Zhuang</tp:taxon-authority><tp:taxon-status xmlns:xlink="http://www.w3.org/1999/xlink" xlink:type="simple">sp. nov.</tp:taxon-status><xref ref-type="fig" rid="F3">Figure 3</xref></tp:nomenclature><tp:treatment-sec sec-type="Holotype" id="SECID0E31AG"><title>Holotype.</title><p>China. Gansu Province, Wuwei, Chashugou, on decayed fruitbodies of an ascomycete on bark of <italic><tp:taxon-name><tp:taxon-name-part taxon-name-part-type="genus" reg="Picea">Picea</tp:taxon-name-part> <tp:taxon-name-part taxon-name-part-type="species" reg="asperata">asperata</tp:taxon-name-part></tp:taxon-name></italic>, 26 August 2018, Z.Q. Zeng, X.C. Wang &amp; H.D. Zheng 12155 (<named-content xmlns:xlink="http://www.w3.org/1999/xlink" content-type="dwc:institutional_code" xlink:type="simple">HMAS</named-content> 255803).</p></tp:treatment-sec><tp:treatment-sec sec-type="Paratypes" id="SECID0ES2AG"><title>Paratypes.</title><p>China. Zhangye, Longchanghe, on decayed fruitbodies of an ascomycete on bark of <italic><tp:taxon-name><tp:taxon-name-part taxon-name-part-type="genus" reg="Picea">Picea</tp:taxon-name-part> <tp:taxon-name-part taxon-name-part-type="species" reg="asperata">asperata</tp:taxon-name-part></tp:taxon-name></italic>, 24 August 2018, Z.Q. Zeng, X.C. Wang &amp; H.D. Zheng 12016, 12017 (<named-content xmlns:xlink="http://www.w3.org/1999/xlink" content-type="dwc:institutional_code" xlink:type="simple">HMAS</named-content> 255804, 255805); Kangle, on decayed fruitbodies of an ascomycete on bark of <italic><tp:taxon-name><tp:taxon-name-part taxon-name-part-type="genus" reg="Picea">Picea</tp:taxon-name-part> <tp:taxon-name-part taxon-name-part-type="species" reg="asperata">asperata</tp:taxon-name-part></tp:taxon-name></italic>, 24 August 2018, Z.Q. Zeng, X.C. Wang &amp; H.D. Zheng 12035, 12036, 12037, 12038 (<named-content xmlns:xlink="http://www.w3.org/1999/xlink" content-type="dwc:institutional_code" xlink:type="simple">HMAS</named-content> 255806, 255807, 255808, 255809); Shandan, Yanzhishan, on decayed fruitbodies of an ascomycete on bark of <italic><tp:taxon-name><tp:taxon-name-part taxon-name-part-type="genus" reg="Picea">Picea</tp:taxon-name-part> <tp:taxon-name-part taxon-name-part-type="species" reg="asperata">asperata</tp:taxon-name-part></tp:taxon-name></italic>, 25 August 2018, H.D. Zheng, X.C. Wang &amp; Z.Q. Zeng 12082 (<named-content xmlns:xlink="http://www.w3.org/1999/xlink" content-type="dwc:institutional_code" xlink:type="simple">HMAS</named-content> 255810); Yanzhishan, on decayed fruitbodies of an ascomycete on bark of <italic><tp:taxon-name><tp:taxon-name-part taxon-name-part-type="genus" reg="Picea">Picea</tp:taxon-name-part> <tp:taxon-name-part taxon-name-part-type="species" reg="asperata">asperata</tp:taxon-name-part></tp:taxon-name></italic>, 25 August 2018, Z.Q. Zeng, X.C. Wang &amp; H.D. Zheng 12086, 12087, 12088, 12089, 12090 (<named-content xmlns:xlink="http://www.w3.org/1999/xlink" content-type="dwc:institutional_code" xlink:type="simple">HMAS</named-content> 255811, 255812, 255813, 255814, 255815); Wuwei, Chashugou, on decayed fruitbodies of an ascomycete on bark of <italic><tp:taxon-name><tp:taxon-name-part taxon-name-part-type="genus" reg="Picea">Picea</tp:taxon-name-part> <tp:taxon-name-part taxon-name-part-type="species" reg="asperata">asperata</tp:taxon-name-part></tp:taxon-name></italic>, 26 August 2018, Z.Q. Zeng, X.C. Wang &amp; H.D. Zheng 12148, 12153, 12156, 12158 (<named-content xmlns:xlink="http://www.w3.org/1999/xlink" content-type="dwc:institutional_code" xlink:type="simple">HMAS</named-content> 255816, 255817, 255818, 279708); Tianzhu, Kelacun, on decayed fruitbodies of an ascomycete on bark of <italic><tp:taxon-name><tp:taxon-name-part taxon-name-part-type="genus" reg="Picea">Picea</tp:taxon-name-part> <tp:taxon-name-part taxon-name-part-type="species" reg="asperata">asperata</tp:taxon-name-part></tp:taxon-name></italic>, 27 August 2018, Z.Q. Zeng, X.C. Wang &amp; H.D. Zheng 12229 (<named-content xmlns:xlink="http://www.w3.org/1999/xlink" content-type="dwc:institutional_code" xlink:type="simple">HMAS</named-content> 279709); Haxi, on decayed fruitbodies of an ascomycete on bark of <italic><tp:taxon-name><tp:taxon-name-part taxon-name-part-type="genus" reg="Picea">Picea</tp:taxon-name-part> <tp:taxon-name-part taxon-name-part-type="species" reg="asperata">asperata</tp:taxon-name-part></tp:taxon-name></italic>, 28 August 2018, Z.Q. Zeng, X.C. Wang &amp; H.D. Zheng 12276, 12278 (<named-content xmlns:xlink="http://www.w3.org/1999/xlink" content-type="dwc:institutional_code" xlink:type="simple">HMAS</named-content> 255819, 255820).</p></tp:treatment-sec><tp:treatment-sec sec-type="etymology" id="SECID0EI6AG"><title>Etymology.</title><p>The specific epithet refers to the type locality.</p></tp:treatment-sec><tp:treatment-sec sec-type="description" id="SECID0EN6AG"><title>Description.</title><p>Perithecia gregarious, up to 30 in a group, parasitic on decayed fruitbodies of an ascomycete, deep red to dark red, turning black red in 3% <abbrev xmlns:xlink="http://www.w3.org/1999/xlink" xlink:title="potassium hydroxide" id="ABBRID0ET6AG" xlink:type="simple">KOH</abbrev> and light yellow in 100% <abbrev xmlns:xlink="http://www.w3.org/1999/xlink" xlink:title="lactic acid" id="ABBRID0EX6AG" xlink:type="simple">LA</abbrev>, subglobose to globose, not becoming cupulate upon drying, (216–)255–344 × (186–)206–304 μm (<italic>n</italic> = 12), apex broadly discoid, flattened, 50–70 μm high, 160–220 μm in diameter, slightly constricted below, with a tiny papilla. Perithecial wall of two layers, 25–38 μm thick, outer layer 20–31 μm, of textura angularis, cells 5–8 × 2–4 μm, walls 0.8–1.0 μm thick; inner layer 5–7 μm, of textura prismatica, cells 8–12.5 × 3–5 μm, walls 0.5–0.8 μm thick. Asci clavate, with an apical ring, 8-spored, 55–88 × 5–8(–10) μm. Ascospores ellipsoidal, ends rounded, 1-septate, light brown, smooth, uniseriate, 10–13 × 5–5.5 μm. Asexual state unknown.</p></tp:treatment-sec><tp:treatment-sec sec-type="distribution" id="SECID0E46AG"><title>Distribution.</title><p>China.</p></tp:treatment-sec><tp:treatment-sec sec-type="notes" id="SECID0ECABG"><title>Notes.</title><p><italic><tp:taxon-name><tp:taxon-name-part taxon-name-part-type="genus" reg="Stylonectria">Stylonectria</tp:taxon-name-part> <tp:taxon-name-part taxon-name-part-type="species" reg="qilianshanensis">qilianshanensis</tp:taxon-name-part></tp:taxon-name></italic> is morphologically similar to <italic><tp:taxon-name><tp:taxon-name-part taxon-name-part-type="genus" reg="Stylonectria">S.</tp:taxon-name-part> <tp:taxon-name-part taxon-name-part-type="species" reg="wegeliniana">wegeliniana</tp:taxon-name-part></tp:taxon-name></italic> in having the perithecia with a broad, discoid apex, clavate asci with an apical ring, and ellipsoidal ascospores with rounded ends (<xref ref-type="bibr" rid="B31">Petch 1938</xref>). However, <italic><tp:taxon-name><tp:taxon-name-part taxon-name-part-type="genus" reg="Stylonectria">S.</tp:taxon-name-part> <tp:taxon-name-part taxon-name-part-type="species" reg="qilianshanensis">qilianshanensis</tp:taxon-name-part></tp:taxon-name></italic> differs in having smaller asci [55–88 × 5–8(–10) μm vs 90–100 × 9–10 μm] and ascospores (10–13 × 5–5.5 μm vs 10–18 × 6–9 μm) (<xref ref-type="bibr" rid="B31">Petch 1938</xref>). Sequence comparisons indicate that ITS of <italic><tp:taxon-name><tp:taxon-name-part taxon-name-part-type="genus" reg="Stylonectria">S.</tp:taxon-name-part> <tp:taxon-name-part taxon-name-part-type="species" reg="qilianshanensis">qilianshanensis</tp:taxon-name-part></tp:taxon-name></italic> differs from that of <italic><tp:taxon-name><tp:taxon-name-part taxon-name-part-type="genus" reg="Stylonectria">S.</tp:taxon-name-part> <tp:taxon-name-part taxon-name-part-type="species" reg="wegeliniana">wegeliniana</tp:taxon-name-part></tp:taxon-name></italic> by 20 bp in a total length of 576 bp; ACL1 and RPB2 of the former differ from those of the latter by 84 bp and 38 bp, respectively among 722 bp and of 869 bp in length. The asexual state of the fungus remains unknown until culture is available.</p><fig id="F3" position="float" orientation="portrait"><object-id xmlns:xlink="http://www.w3.org/1999/xlink" content-type="doi" xlink:type="simple">10.3897/mycokeys.71.55009.figure3</object-id><object-id xmlns:xlink="http://www.w3.org/1999/xlink" content-type="arpha" xlink:type="simple">E36932E2-14BA-5EA1-9560-BFE023D8EF97</object-id><label>Figure 3.</label><caption><p><italic><tp:taxon-name><tp:taxon-name-part taxon-name-part-type="genus" reg="Stylonectria">Stylonectria</tp:taxon-name-part> <tp:taxon-name-part taxon-name-part-type="species" reg="qilianshanensis">qilianshanensis</tp:taxon-name-part></tp:taxon-name></italic><bold>a–c</bold> ascomata on natural substrate <bold>d–f</bold> median section through perithecium <bold>g–l</bold> ascus with ascospores <bold>m–q</bold> ascospores. From <named-content xmlns:xlink="http://www.w3.org/1999/xlink" content-type="dwc:institutional_code" xlink:type="simple">HMAS</named-content> 255803. Scale bars: 1 mm (<bold>a–c</bold>); 50 μm (<bold>d–f</bold>); 10 μm (<bold>g–q</bold>).</p></caption><graphic xmlns:xlink="http://www.w3.org/1999/xlink" xlink:href="mycokeys-71-119-g003.jpg" position="float" orientation="portrait" xlink:type="simple" id="oo_441447.jpg"><uri content-type="original_file" xlink:type="simple">https://binary.pensoft.net/fig/441447</uri></graphic></fig></tp:treatment-sec><ref-list><ref id="B31"><mixed-citation xmlns:xlink="http://www.w3.org/1999/xlink" xlink:type="simple"><person-group><name name-style="western"><surname>Petch</surname><given-names>T</given-names></name></person-group> (<year>1938</year>) <article-title>British <tp:taxon-name><tp:taxon-name-part taxon-name-part-type="genus">Hypocreales</tp:taxon-name-part></tp:taxon-name>.</article-title><source>Transactions of the British Mycological Society</source><volume>21</volume>(<issue>3–4</issue>): <fpage>243</fpage>–<lpage>305</lpage>. <ext-link xlink:type="simple" ext-link-type="doi" xlink:href="10.1016/S0007-1536(38)80026-7">https://doi.org/10.1016/S0007-1536(38)80026-7</ext-link></mixed-citation></ref></ref-list></tp:taxon-treatment>
