# Supplementary material for: Ascomycetes from the Qilian Mountains, China – Hypocreales
Source: MycoKeys. 2020 Aug 12;71:119–37. doi: 10.3897/mycokeys.71.55009 (PMC7438379; doi:10.3897/mycokeys.71.55009)
Supplement: XML Treatment for Trichoderma gansuanum [file mycokeys.71.55009-treatment2.xml]

<!DOCTYPE tp:taxon-treatment
  PUBLIC "-//TaxonX//DTD Taxonomic Treatment Publishing DTD v0 20100105//EN" "tax-treatment-NSO.dtd">
<tp:taxon-treatment xmlns:tp="http://www.plazi.org/taxpub"><tp:treatment-meta><kwd-group><label>Taxon classification</label><kwd><named-content xmlns:xlink="http://www.w3.org/1999/xlink" content-type="kingdom">Fungi</named-content></kwd><kwd><named-content xmlns:xlink="http://www.w3.org/1999/xlink" content-type="order">Hypocreales</named-content></kwd><kwd><named-content xmlns:xlink="http://www.w3.org/1999/xlink" content-type="family">Hypocreaceae</named-content></kwd></kwd-group><mixed-citation publication-type="journal"><person-group><name><surname>Zeng</surname><given-names>Zhao-Qing</given-names></name><name><surname>Zheng</surname><given-names>Huan-Di</given-names></name><name><surname>Wang</surname><given-names>Xin-Cun</given-names></name><name><surname>Wei</surname><given-names>Sheng-Long</given-names></name><name><surname>Zhuang</surname><given-names>Wen-Ying</given-names></name></person-group><article-title><tp:taxon-name><tp:taxon-name-part taxon-name-part-type="class">Ascomycetes</tp:taxon-name-part></tp:taxon-name> from the Qilian Mountains, China – <tp:taxon-name><tp:taxon-name-part taxon-name-part-type="genus" reg="Hypocreales">Hypocreales</tp:taxon-name-part></tp:taxon-name></article-title><source>MycoKeys</source><day>12</day><month>8</month><year>2020</year><volume>71</volume><fpage>119</fpage><lpage>137</lpage><pub-id pub-id-type="doi">10.3897/mycokeys.71.55009</pub-id></mixed-citation></tp:treatment-meta><tp:nomenclature><tp:taxon-name><object-id xmlns:xlink="http://www.w3.org/1999/xlink" content-type="arpha" xlink:type="simple">A99012CE-1114-5413-8E7C-8387E26A8B77</object-id>
              <tp:taxon-name-part taxon-name-part-type="genus" reg="Trichoderma">Trichoderma</tp:taxon-name-part>
              <tp:taxon-name-part taxon-name-part-type="species" reg="gansuanum">gansuanum</tp:taxon-name-part>
              <object-id xmlns:xlink="http://www.w3.org/1999/xlink" xlink:type="simple">Fungal Names: FN 570730</object-id>
            </tp:taxon-name><tp:taxon-authority>Z.Q. Zeng &amp; W.Y. Zhuang</tp:taxon-authority><tp:taxon-status xmlns:xlink="http://www.w3.org/1999/xlink" xlink:type="simple">sp. nov.</tp:taxon-status><xref ref-type="fig" rid="F4">Figure 4</xref></tp:nomenclature><tp:treatment-sec sec-type="Holotype" id="SECID0E5EBG"><title>Holotype.</title><p>China. Gansu Province, Shandan, Yanzhishan, on mossy humus, 25 August 2018, Z.Q. Zeng, H.D. Zheng &amp; X.C. Wang 12100 (<named-content xmlns:xlink="http://www.w3.org/1999/xlink" content-type="dwc:institutional_code" xlink:type="simple">HMAS</named-content> 279687).</p></tp:treatment-sec><tp:treatment-sec sec-type="Paratypes" id="SECID0EJFBG"><title>Paratypes.</title><p>China. Gansu Province, Shandan, Yanzhishan, on mossy humus, 25 August 2018, Z.Q. Zeng, H.D. Zheng 12043, 12044 (<named-content xmlns:xlink="http://www.w3.org/1999/xlink" content-type="dwc:institutional_code" xlink:type="simple">HMAS</named-content> 279684, 279685), on mossy humus, 25 August 2018, X.Z. Liu &amp; Z.Q. Zeng 12045 (<named-content xmlns:xlink="http://www.w3.org/1999/xlink" content-type="dwc:institutional_code" xlink:type="simple">HMAS</named-content> 279686); Wuwei, Chashugou, on mossy humus, 26 August 2018, Z.Q. Zeng, H.D. Zheng &amp; X.C. Wang 12104, 12105 (<named-content xmlns:xlink="http://www.w3.org/1999/xlink" content-type="dwc:institutional_code" xlink:type="simple">HMAS</named-content> 279688, 279689); Wuwei, Xiama, on mossy humus, 26 August 2018, Z.Q. Zeng, H.D. Zheng &amp; X.C. Wang 12162, 12163 (<named-content xmlns:xlink="http://www.w3.org/1999/xlink" content-type="dwc:institutional_code" xlink:type="simple">HMAS</named-content> 279690, 279691).</p></tp:treatment-sec><tp:treatment-sec sec-type="etymology" id="SECID0EDGBG"><title>Etymology.</title><p>The specific epithet refers to the type locality.</p></tp:treatment-sec><tp:treatment-sec sec-type="description" id="SECID0EIGBG"><title>Description.</title><p>Stromata simple, rare dichotomously branched, clavate, 20–54 mm long. Fertile part clavate, 5–18 mm long, 1.2–4 mm wide at apex, only slightly broader than stipe, distinctly laterally compressed or longitudinally furrowed, gradually tapered downwards, reddish brown to brownish orange, <abbrev xmlns:xlink="http://www.w3.org/1999/xlink" xlink:title="potassium hydroxide" id="ABBRID0EOGBG" xlink:type="simple">KOH</abbrev>+; sterile part 15–36 mm long, 1–3 mm wide, beige to cream <abbrev xmlns:xlink="http://www.w3.org/1999/xlink" xlink:title="potassium hydroxide" id="ABBRID0ESGBG" xlink:type="simple">KOH</abbrev>+. Stromatal surface slight tuberculate from papillate perithecial elevations. Ostiolar openings visible, 30–58 μm high. In section, cortical tissue of textura angularis,15–35 μm thick, cells hyaline to light yellow, 5–15 × 2–3 μm; subcortical tissue of textura angularis, 8–28 μm thick, cell hyaline to light yellow, 8–15 × 3–5 μm; subperithecial tissue of textura epidermoidea, rare textura angularis, cells hyaline to light yellow. Perithecia globose to subglobose, 196–206 × 167–235 μm; peridium 8–18 μm thick at flanks, 9–20 μm thick at the base. Papilla prominent, blunt or truncate, brown, 15–35 μm high, 18–43 μm wide at the base. Asci subcylindrical, 50–80 × 3–4 μm. Part-ascospores green, spinulose, dimorphic, distal cells globose, rarely ellipsoidal, 2.5–4 × 2.5–4 μm; proximal cells ellipsoidal to oblong, 3–5.5 × 2.5–3 μm. Asexual state unknown.</p><fig id="F4" position="float" orientation="portrait"><object-id xmlns:xlink="http://www.w3.org/1999/xlink" content-type="doi" xlink:type="simple">10.3897/mycokeys.71.55009.figure4</object-id><object-id xmlns:xlink="http://www.w3.org/1999/xlink" content-type="arpha" xlink:type="simple">738A013C-A085-5BBA-B2FA-57E62BEF55D8</object-id><label>Figure 4.</label><caption><p><italic><tp:taxon-name><tp:taxon-name-part taxon-name-part-type="genus" reg="Trichoderma">Trichoderma</tp:taxon-name-part> <tp:taxon-name-part taxon-name-part-type="species" reg="gansuanum">gansuanum</tp:taxon-name-part></tp:taxon-name></italic><bold>a</bold> fresh stroma <bold>b</bold> dry stroma <bold>c</bold> stromatal surface <bold>d</bold> color of stroma after rehydration <bold>e</bold> median section through stromata <bold>f</bold> cortical tissue in section <bold>g</bold> subperithecial tissues in section <bold>h</bold> perithecia in section <bold>i</bold> ascus with ascospores <bold>j–m</bold> ascus with part-ascospores <bold>a</bold> from <named-content xmlns:xlink="http://www.w3.org/1999/xlink" content-type="dwc:institutional_code" xlink:type="simple">HMAS</named-content> 279684, <bold>b–m</bold> from <named-content xmlns:xlink="http://www.w3.org/1999/xlink" content-type="dwc:institutional_code" xlink:type="simple">HMAS</named-content> 279687. Scale bars: 1 cm (<bold>a</bold>); 1 mm (<bold>b–d</bold>); 50 μm (<bold>e–f</bold>); 10 μm (<bold>g–m</bold>).</p></caption><graphic xmlns:xlink="http://www.w3.org/1999/xlink" xlink:href="mycokeys-71-119-g004.jpg" position="float" orientation="portrait" xlink:type="simple" id="oo_441448.jpg"><uri content-type="original_file" xlink:type="simple">https://binary.pensoft.net/fig/441448</uri></graphic></fig></tp:treatment-sec><tp:treatment-sec sec-type="distribution" id="SECID0EYIBG"><title>Distribution.</title><p>China.</p></tp:treatment-sec><tp:treatment-sec sec-type="notes" id="SECID0E4IBG"><title>Notes.</title><p>Among the known stipitate species of <italic><tp:taxon-name><tp:taxon-name-part taxon-name-part-type="genus" reg="Trichoderma">Trichoderma</tp:taxon-name-part></tp:taxon-name></italic>, <italic><tp:taxon-name><tp:taxon-name-part taxon-name-part-type="genus" reg="Trichoderma">T.</tp:taxon-name-part> <tp:taxon-name-part taxon-name-part-type="species" reg="gansuanum">gansuanum</tp:taxon-name-part></tp:taxon-name></italic> resembles <italic><tp:taxon-name><tp:taxon-name-part taxon-name-part-type="genus" reg="Trichoderma">T.</tp:taxon-name-part> <tp:taxon-name-part taxon-name-part-type="species" reg="nybergianum">nybergianum</tp:taxon-name-part></tp:taxon-name></italic> in habitat and having simple, clavate, erect stromata, cylindrical asci and disarticulating ascospores (<xref ref-type="bibr" rid="B3">Chamberlain et al. 2004</xref>). <italic><tp:taxon-name><tp:taxon-name-part taxon-name-part-type="genus" reg="Trichoderma">Trichoderma</tp:taxon-name-part> <tp:taxon-name-part taxon-name-part-type="species" reg="gansuanum">gansuanum</tp:taxon-name-part></tp:taxon-name></italic> differs from the latter in shorter ascomatal stipe (20–54 mm vs 22–220 mm long), smaller perithecia (196–206 × 167–235 μm vs 180–450 × 65–315 µm), asci (50–80 × 3–4 μm vs 63–130 × 3.2–7.5 μm), and part-ascospores (distal: 2.5–4 × 2.5–4 μm vs 3–6 × 3–4.5 μm; proximal: 3–5.5 × 2.5–3 μm vs 3–6 × 2.5–4.5 μm) (<xref ref-type="bibr" rid="B3">Chamberlain et al. 2004</xref>). Sequence comparisons reveal that there are 25 bp and 16 bp divergences between the two species in the regions of RPB2 and TEF1. Both morphological and molecular data support distinguish them at the species level. The asexual state of <italic><tp:taxon-name><tp:taxon-name-part taxon-name-part-type="genus" reg="Trichoderma">T.</tp:taxon-name-part> <tp:taxon-name-part taxon-name-part-type="species" reg="gansuanum">gansuanum</tp:taxon-name-part></tp:taxon-name></italic> remains unknown until a culture is available.</p></tp:treatment-sec><ref-list><ref id="B3"><mixed-citation xmlns:xlink="http://www.w3.org/1999/xlink" xlink:type="simple"><person-group><name name-style="western"><surname>Chamberlain</surname><given-names>HL</given-names></name><name name-style="western"><surname>Rossman</surname><given-names>AY</given-names></name><name name-style="western"><surname>Stewart</surname><given-names>EL</given-names></name><name name-style="western"><surname>Ulvinen</surname><given-names>T</given-names></name><name name-style="western"><surname>Samuels</surname><given-names>GJ</given-names></name></person-group> (<year>2004</year>) <article-title>The stipitate species of <italic><tp:taxon-name><tp:taxon-name-part taxon-name-part-type="genus">Hypocrea</tp:taxon-name-part></tp:taxon-name></italic> (<tp:taxon-name><tp:taxon-name-part taxon-name-part-type="genus">Hypocreales</tp:taxon-name-part></tp:taxon-name>, <tp:taxon-name><tp:taxon-name-part taxon-name-part-type="genus">Hypocreaceae</tp:taxon-name-part></tp:taxon-name>) including <italic><tp:taxon-name><tp:taxon-name-part taxon-name-part-type="genus">Podostroma</tp:taxon-name-part></tp:taxon-name></italic>.</article-title><source>Karstenia</source><volume>44</volume>: <fpage>1</fpage>–<lpage>24</lpage>. <ext-link xlink:type="simple" ext-link-type="doi" xlink:href="10.29203/ka.2004.395">https://doi.org/10.29203/ka.2004.395</ext-link></mixed-citation></ref></ref-list></tp:taxon-treatment>
