# Supplementary material for: Ascomycetes from the Qilian Mountains, China – Hypocreales
Source: MycoKeys. 2020 Aug 12;71:119–37. doi: 10.3897/mycokeys.71.55009 (PMC7438379; doi:10.3897/mycokeys.71.55009)
Supplement: XML Treatment for Hypomyces lateritius [file mycokeys.71.55009-treatment5.xml]

<!DOCTYPE tp:taxon-treatment
  PUBLIC "-//TaxonX//DTD Taxonomic Treatment Publishing DTD v0 20100105//EN" "tax-treatment-NSO.dtd">
<tp:taxon-treatment xmlns:tp="http://www.plazi.org/taxpub"><tp:treatment-meta><kwd-group><label>Taxon classification</label><kwd><named-content xmlns:xlink="http://www.w3.org/1999/xlink" content-type="kingdom">Fungi</named-content></kwd><kwd><named-content xmlns:xlink="http://www.w3.org/1999/xlink" content-type="order">Hypocreales</named-content></kwd><kwd><named-content xmlns:xlink="http://www.w3.org/1999/xlink" content-type="family">Hypocreaceae</named-content></kwd></kwd-group><mixed-citation publication-type="journal"><person-group><name><surname>Zeng</surname><given-names>Zhao-Qing</given-names></name><name><surname>Zheng</surname><given-names>Huan-Di</given-names></name><name><surname>Wang</surname><given-names>Xin-Cun</given-names></name><name><surname>Wei</surname><given-names>Sheng-Long</given-names></name><name><surname>Zhuang</surname><given-names>Wen-Ying</given-names></name></person-group><article-title><tp:taxon-name><tp:taxon-name-part taxon-name-part-type="class">Ascomycetes</tp:taxon-name-part></tp:taxon-name> from the Qilian Mountains, China – <tp:taxon-name><tp:taxon-name-part taxon-name-part-type="genus" reg="Hypocreales">Hypocreales</tp:taxon-name-part></tp:taxon-name></article-title><source>MycoKeys</source><day>12</day><month>8</month><year>2020</year><volume>71</volume><fpage>119</fpage><lpage>137</lpage><pub-id pub-id-type="doi">10.3897/mycokeys.71.55009</pub-id></mixed-citation></tp:treatment-meta><tp:nomenclature><tp:taxon-name><object-id xmlns:xlink="http://www.w3.org/1999/xlink" content-type="arpha" xlink:type="simple">BE05ED74-6C8B-5D7B-9D1F-30F8AB18CF6F</object-id>
              <tp:taxon-name-part taxon-name-part-type="genus" reg="Hypomyces">Hypomyces</tp:taxon-name-part>
              <tp:taxon-name-part taxon-name-part-type="species" reg="lateritius">lateritius</tp:taxon-name-part>
            </tp:taxon-name><tp:taxon-authority>(Fr.) Tul. &amp; C. Tul., Annls Sci. Nat., Bot., Sér. 4, 13: 11, 1860.</tp:taxon-authority></tp:nomenclature><tp:treatment-sec sec-type="material" id="SECID0ENQBG"><title>Specimens examined.</title><p>China, Gansu Province, Shandan, Yanzhishan, on <italic><tp:taxon-name><tp:taxon-name-part taxon-name-part-type="genus" reg="Lactarius">Lactarius</tp:taxon-name-part></tp:taxon-name></italic> sp., 25 August 2018, Z.Q. Zeng, H.D. Zheng &amp; X.C. Wang 12060, 12061 (<named-content xmlns:xlink="http://www.w3.org/1999/xlink" content-type="dwc:institutional_code" xlink:type="simple">HMAS</named-content> 254608, 254609); Tianzhu, Kelacun, on <italic><tp:taxon-name><tp:taxon-name-part taxon-name-part-type="genus" reg="Lactarius">Lactarius</tp:taxon-name-part></tp:taxon-name></italic> sp., 27 August 2018, Z.Q. Zeng, H.D. Zheng &amp; X.C. Wang 12216, 12217, 12218, 12219 (<named-content xmlns:xlink="http://www.w3.org/1999/xlink" content-type="dwc:institutional_code" xlink:type="simple">HMAS</named-content> 279672, 279673, 279674, 279675).</p></tp:treatment-sec><tp:treatment-sec sec-type="distribution" id="SECID0ELRBG"><title>Distribution.</title><p>Austria, Belgium, Canada, China, Czech, Denmark, Finland, France, Germany, Italy, Mexico, New Zealand, Russia, Sweden, United Kingdom, United States.</p></tp:treatment-sec></tp:taxon-treatment>
