# Supplementary material for: Ascomycetes from the Qilian Mountains, China – Hypocreales
Source: MycoKeys. 2020 Aug 12;71:119–37. doi: 10.3897/mycokeys.71.55009 (PMC7438379; doi:10.3897/mycokeys.71.55009)
Supplement: XML Treatment for Hypomyces tremellicola [file mycokeys.71.55009-treatment9.xml]

<!DOCTYPE tp:taxon-treatment
  PUBLIC "-//TaxonX//DTD Taxonomic Treatment Publishing DTD v0 20100105//EN" "tax-treatment-NSO.dtd">
<tp:taxon-treatment xmlns:tp="http://www.plazi.org/taxpub"><tp:treatment-meta><kwd-group><label>Taxon classification</label><kwd><named-content xmlns:xlink="http://www.w3.org/1999/xlink" content-type="kingdom">Fungi</named-content></kwd><kwd><named-content xmlns:xlink="http://www.w3.org/1999/xlink" content-type="order">Hypocreales</named-content></kwd><kwd><named-content xmlns:xlink="http://www.w3.org/1999/xlink" content-type="family">Hypocreaceae</named-content></kwd></kwd-group><mixed-citation publication-type="journal"><person-group><name><surname>Zeng</surname><given-names>Zhao-Qing</given-names></name><name><surname>Zheng</surname><given-names>Huan-Di</given-names></name><name><surname>Wang</surname><given-names>Xin-Cun</given-names></name><name><surname>Wei</surname><given-names>Sheng-Long</given-names></name><name><surname>Zhuang</surname><given-names>Wen-Ying</given-names></name></person-group><article-title><tp:taxon-name><tp:taxon-name-part taxon-name-part-type="class">Ascomycetes</tp:taxon-name-part></tp:taxon-name> from the Qilian Mountains, China – <tp:taxon-name><tp:taxon-name-part taxon-name-part-type="genus" reg="Hypocreales">Hypocreales</tp:taxon-name-part></tp:taxon-name></article-title><source>MycoKeys</source><day>12</day><month>8</month><year>2020</year><volume>71</volume><fpage>119</fpage><lpage>137</lpage><pub-id pub-id-type="doi">10.3897/mycokeys.71.55009</pub-id></mixed-citation></tp:treatment-meta><tp:nomenclature><tp:taxon-name><object-id xmlns:xlink="http://www.w3.org/1999/xlink" content-type="arpha" xlink:type="simple">5FA3B33D-75CB-52C6-96DD-567DED3BBECF</object-id>
              <tp:taxon-name-part taxon-name-part-type="genus" reg="Hypomyces">Hypomyces</tp:taxon-name-part>
              <tp:taxon-name-part taxon-name-part-type="species" reg="tremellicola">tremellicola</tp:taxon-name-part>
            </tp:taxon-name><tp:taxon-authority>(Ellis &amp; Everh.) Rogerson, Mem. N. Y. Bot. Gdn. 26(3): 20, 1976.</tp:taxon-authority></tp:nomenclature><tp:treatment-sec sec-type="Specimen examined" id="SECID0EDZBG"><title>Specimen examined.</title><p>China, Gansu Province, Zhangye, Minyue, on (?) <italic><tp:taxon-name><tp:taxon-name-part taxon-name-part-type="genus" reg="Agaricus">Agaricus</tp:taxon-name-part></tp:taxon-name></italic> sp., August 2018, C.H. Dong &amp; S.J. Li 12287 (<named-content xmlns:xlink="http://www.w3.org/1999/xlink" content-type="dwc:institutional_code" xlink:type="simple">HMAS</named-content> 247843).</p></tp:treatment-sec><tp:treatment-sec sec-type="Sequences" id="SECID0EVZBG"><title>Sequences.</title><p>ITS (MT084414) and LSU (MT078664).</p></tp:treatment-sec><tp:treatment-sec sec-type="description" id="SECID0E1ZBG"><title>Description.</title><p>On <abbrev xmlns:xlink="http://www.w3.org/1999/xlink" xlink:title="malt extract agar" id="ABBRID0EA1BG" xlink:type="simple">MEA</abbrev>, colony radius 33 mm after 7d at 25 °C, velvet, surface white, reverse light brown; aerial hyphae white. On <abbrev xmlns:xlink="http://www.w3.org/1999/xlink" xlink:title="potato dextrose agar" id="ABBRID0EE1BG" xlink:type="simple">PDA</abbrev>, colony radius 20 mm after 7d at 25 °C, floccose, surface grey white, reverse light sienna; aerial hyphae white. Simple branches of aerial hyphae terminating in 1–2-verticillate conidiophores with terminal whorl of 2–4 phialides. Phialides subulate, tapering towards apex, smooth, 8–25 × 1.5–2 μm. Conidia ellipsoidal to rod-shaped, aseptate, hyaline, smooth, 2.5–8 × 1–3 μm. Chlamydospores globose, hyaline, smooth, 5–8 μm in diameter, rare ellipsoidal, 6–12 × 5–10 μm, formed singly or in chains in intercalary position.</p></tp:treatment-sec><tp:treatment-sec sec-type="distribution" id="SECID0EI1BG"><title>Distribution.</title><p>Canada, China, Germany, New Zealand, The Netherlands, United States, Venezuela.</p></tp:treatment-sec><tp:treatment-sec sec-type="notes" id="SECID0EN1BG"><title>Notes.</title><p><italic><tp:taxon-name><tp:taxon-name-part taxon-name-part-type="genus" reg="Hypomyces">Hypomyces</tp:taxon-name-part> <tp:taxon-name-part taxon-name-part-type="species" reg="tremellicola">tremellicola</tp:taxon-name-part></tp:taxon-name></italic> is a new record for China. This species was originally described as <italic><tp:taxon-name><tp:taxon-name-part taxon-name-part-type="genus" reg="Hypocrea">Hypocrea</tp:taxon-name-part> <tp:taxon-name-part taxon-name-part-type="species" reg="tremellicola">tremellicola</tp:taxon-name-part></tp:taxon-name></italic> Ellis &amp; Everh. (<xref ref-type="bibr" rid="B6">Ellis and Everhart 1892</xref>), and later transferred to <italic><tp:taxon-name><tp:taxon-name-part taxon-name-part-type="genus" reg="Hypocreopsis">Hypocreopsis</tp:taxon-name-part></tp:taxon-name></italic> P. Karst. (<xref ref-type="bibr" rid="B38">Seaver 1910</xref>) and <italic><tp:taxon-name><tp:taxon-name-part taxon-name-part-type="genus" reg="Nectriopsis">Nectriopsis</tp:taxon-name-part></tp:taxon-name></italic> Maire (<xref ref-type="bibr" rid="B7">Gams and Zaayen 1982</xref>). <xref ref-type="bibr" rid="B37">Samuels (1976)</xref> redescribed the species and assigned it to <italic><tp:taxon-name><tp:taxon-name-part taxon-name-part-type="genus" reg="Hypomyces">Hypomyces</tp:taxon-name-part></tp:taxon-name></italic>. It usually grows on <italic><tp:taxon-name><tp:taxon-name-part taxon-name-part-type="genus" reg="Crepidotus">Crepidotus</tp:taxon-name-part></tp:taxon-name></italic> spp., and less frequently on <italic><tp:taxon-name><tp:taxon-name-part taxon-name-part-type="genus" reg="Polyporus">Polyporus</tp:taxon-name-part></tp:taxon-name></italic> spp. and <italic><tp:taxon-name><tp:taxon-name-part taxon-name-part-type="genus" reg="Pleurotus">Pleurotus</tp:taxon-name-part></tp:taxon-name></italic> spp. The shape and size of conidia and chlamydospores of the Chinese material match well with the description provided by <xref ref-type="bibr" rid="B50">Zare and Gams (2019)</xref>. Sequence comparisons showed that 4 bp and 1 bp divergences existed in ITS and 28S rDNA between the Chinese material (<named-content xmlns:xlink="http://www.w3.org/1999/xlink" content-type="dwc:institutional_code" xlink:type="simple">HMAS</named-content> 247843) and a collection from Germany (CBS 441.65). We treat them as infraspecific variations.</p></tp:treatment-sec><ref-list><ref id="B6"><mixed-citation xmlns:xlink="http://www.w3.org/1999/xlink" xlink:type="simple"><person-group><name name-style="western"><surname>Ellis</surname><given-names>JB</given-names></name><name name-style="western"><surname>Everhart</surname><given-names>BM</given-names></name></person-group> (<year>1892</year>) The North American <tp:taxon-name><tp:taxon-name-part taxon-name-part-type="class">Pyrenomycetes</tp:taxon-name-part></tp:taxon-name>. Ellis &amp; Everhart, Newfield, New Jersey, 1–793.</mixed-citation></ref><ref id="B38"><mixed-citation xmlns:xlink="http://www.w3.org/1999/xlink" xlink:type="simple"><person-group><name name-style="western"><surname>Seaver</surname><given-names>FJ</given-names></name></person-group> (<year>1910</year>) <article-title>The <tp:taxon-name><tp:taxon-name-part taxon-name-part-type="genus">Hypocreales</tp:taxon-name-part></tp:taxon-name> of North America–III.</article-title><source>Mycologia</source><volume>2</volume>: <fpage>48</fpage>–<lpage>92</lpage>. <ext-link xlink:type="simple" ext-link-type="doi" xlink:href="10.1080/00275514.1910.12020759">https://doi.org/10.1080/00275514.1910.12020759</ext-link></mixed-citation></ref><ref id="B7"><mixed-citation xmlns:xlink="http://www.w3.org/1999/xlink" xlink:type="simple"><person-group><name name-style="western"><surname>Gams</surname><given-names>W</given-names></name><name name-style="western"><surname>Zaayen</surname><given-names>AV</given-names></name></person-group> (<year>1982</year>) <article-title>Contribution to the taxonomy and pathogenicity of fungicolous <italic><tp:taxon-name><tp:taxon-name-part taxon-name-part-type="genus">Verticillium</tp:taxon-name-part></tp:taxon-name></italic> species. I. Taxonomy.</article-title><source>Netherlands Journal of Plant Pathology</source><volume>88</volume>: <fpage>57</fpage>–<lpage>78</lpage>. <ext-link xlink:type="simple" ext-link-type="doi" xlink:href="10.1007/BF01977339">https://doi.org/10.1007/BF01977339</ext-link></mixed-citation></ref><ref id="B37"><mixed-citation xmlns:xlink="http://www.w3.org/1999/xlink" xlink:type="simple"><person-group><name name-style="western"><surname>Samuels</surname><given-names>GJ</given-names></name></person-group> (<year>1976</year>) <article-title>A revision of the fungi formerly classified as <tp:taxon-name><tp:taxon-name-part taxon-name-part-type="genus">Nectria</tp:taxon-name-part> <tp:taxon-name-part taxon-name-part-type="infraspecific-rank">subgenus</tp:taxon-name-part> <tp:taxon-name-part taxon-name-part-type="subgenus">Hyphonectria</tp:taxon-name-part></tp:taxon-name>.</article-title><source>Memoirs of the New York Botanical Garden</source><volume>26</volume>: <fpage>1</fpage>–<lpage>126</lpage>.</mixed-citation></ref><ref id="B50"><mixed-citation xmlns:xlink="http://www.w3.org/1999/xlink" xlink:type="simple"><person-group><name name-style="western"><surname>Zare</surname><given-names>R</given-names></name><name name-style="western"><surname>Gams</surname><given-names>W</given-names></name></person-group> (<year>2019</year>) <article-title>More white verticillium-like anamorphs with erect conidiophores.</article-title><source>Mycological Progress</source><volume>15</volume>: <fpage>993</fpage>–<lpage>1030</lpage>. <ext-link xlink:type="simple" ext-link-type="doi" xlink:href="10.1007/s11557-016-1214-8">https://doi.org/10.1007/s11557-016-1214-8</ext-link></mixed-citation></ref></ref-list></tp:taxon-treatment>
