# Supplementary material for: Ascomycetes from the Qilian Mountains, China – Hypocreales
Source: MycoKeys. 2020 Aug 12;71:119–37. doi: 10.3897/mycokeys.71.55009 (PMC7438379; doi:10.3897/mycokeys.71.55009)
Supplement: XML Treatment for Thyronectria zangii [file mycokeys.71.55009-treatment15.xml]

<!DOCTYPE tp:taxon-treatment
  PUBLIC "-//TaxonX//DTD Taxonomic Treatment Publishing DTD v0 20100105//EN" "tax-treatment-NSO.dtd">
<tp:taxon-treatment xmlns:tp="http://www.plazi.org/taxpub"><tp:treatment-meta><kwd-group><label>Taxon classification</label><kwd><named-content xmlns:xlink="http://www.w3.org/1999/xlink" content-type="kingdom">Fungi</named-content></kwd><kwd><named-content xmlns:xlink="http://www.w3.org/1999/xlink" content-type="order">Hypocreales</named-content></kwd><kwd><named-content xmlns:xlink="http://www.w3.org/1999/xlink" content-type="family">Nectriaceae</named-content></kwd></kwd-group><mixed-citation publication-type="journal"><person-group><name><surname>Zeng</surname><given-names>Zhao-Qing</given-names></name><name><surname>Zheng</surname><given-names>Huan-Di</given-names></name><name><surname>Wang</surname><given-names>Xin-Cun</given-names></name><name><surname>Wei</surname><given-names>Sheng-Long</given-names></name><name><surname>Zhuang</surname><given-names>Wen-Ying</given-names></name></person-group><article-title><tp:taxon-name><tp:taxon-name-part taxon-name-part-type="class">Ascomycetes</tp:taxon-name-part></tp:taxon-name> from the Qilian Mountains, China – <tp:taxon-name><tp:taxon-name-part taxon-name-part-type="genus" reg="Hypocreales">Hypocreales</tp:taxon-name-part></tp:taxon-name></article-title><source>MycoKeys</source><day>12</day><month>8</month><year>2020</year><volume>71</volume><fpage>119</fpage><lpage>137</lpage><pub-id pub-id-type="doi">10.3897/mycokeys.71.55009</pub-id></mixed-citation></tp:treatment-meta><tp:nomenclature><tp:taxon-name><object-id xmlns:xlink="http://www.w3.org/1999/xlink" content-type="arpha" xlink:type="simple">72CF91E0-C30F-5364-B3C4-86B1179868DD</object-id>
              <tp:taxon-name-part taxon-name-part-type="genus" reg="Thyronectria">Thyronectria</tp:taxon-name-part>
              <tp:taxon-name-part taxon-name-part-type="species" reg="zangii">zangii</tp:taxon-name-part>
            </tp:taxon-name><tp:taxon-authority>(Z.Q. Zeng &amp; W.Y. Zhuang) Voglmayr &amp; Jaklitsch, in Voglmayr, Akulov &amp; Jaklitsch, Mycol. Progr. 15: 934, 2016.</tp:taxon-authority></tp:nomenclature><tp:treatment-sec sec-type="material" id="SECID0EXHAI"><title>Specimens examined.</title><p>China, Gansu Province, Wuwei, Chengshanqizu, on rotten twigs of <italic><tp:taxon-name><tp:taxon-name-part taxon-name-part-type="genus" reg="Populus">Populus</tp:taxon-name-part></tp:taxon-name></italic> sp., 28 August 2018, Z.Q. Zeng, H.D. Zheng &amp; X.C. Wang 12285, 12286 (<named-content xmlns:xlink="http://www.w3.org/1999/xlink" content-type="dwc:institutional_code" xlink:type="simple">HMAS</named-content> 255823, 255824).</p></tp:treatment-sec><tp:treatment-sec sec-type="Sequences" id="SECID0EJIAI"><title>Sequences.</title><p>ITS from <named-content xmlns:xlink="http://www.w3.org/1999/xlink" content-type="dwc:institutional_code" xlink:type="simple">HMAS</named-content> 255824 (MT676392).</p></tp:treatment-sec><tp:treatment-sec sec-type="distribution" id="SECID0EUIAI"><title>Distribution.</title><p>China.</p></tp:treatment-sec></tp:taxon-treatment>
